# Supplementary material for: Trophodynamics of the Antarctic toothfish (Dissostichus mawsoni) in the Antarctic Peninsula: Ontogenetic changes in diet composition and prey fatty acid profiles
Source: PLoS One. 2023 Oct 5;18(10):e0287376. doi: 10.1371/journal.pone.0287376 (PMC10553334; doi:10.1371/journal.pone.0287376)
Supplement: S1 Data — (XLSX) [file pone.0287376.s006.xlsx]

## Sheet: Sheet1
Year	Stomach	Total_Lenght	Weight	Sex	Full_stomach_weight	Empty_stomach_weight	Dif	Repletion_stage	Item	Group	Family	Specie	Prey	dna	Digestion	Prey_weight	Prey_lenght
2020	1	150	50.6	Male	522.7	389.6	133.1	2	1	Cephalopoda	nn		nn	N	5	98	7
2020	2	107	15.3	Female	244.6	182.2	62.4	2	1	Cephalopoda	nn		nn	N	4	34.6
2020	3	101	12.9	Male	264	121.1	142.9	3	1	Fish	nn		nn	N	4	129.4
2020	4	157	45.2	Female	1004.2	391.2	613	5	1	Fish	Channichthyidae	Neopagetopsis ionah	Channichthyidae	Y	3	294.6	43
2020	4	157	45.2	Female	1004.2	391.2	613	5	2	Fish	Macrouridae	Macrourus whitsoni	Macrouridae	N	4	212.7	36
2020	4	157	45.2	Female	1004.2	391.2	613	5	3	Cephalopoda	nn		nn	N	5	31.7	6.5
2020	5	113	20.8	Male	282.1	171.5	110.6	2	1	Fish	nn		nn	N	4	73.6
2020	6	122	25.1	Female	404.5	211.3	193.2	3	1	Cephalopoda	nn		nn	N	4	138.2
2020	6	122	25.1	Female	404.5	211.3	193.2	3	2	Fish	nn		nn	N	5	27.5
2020	7	174	56.9	Female	593.7	590	3.7	2	1	Cephalopoda	nn		nn	N	5		2
2020	8	148	37.1	Female	320.9	234.8	86.1	2	1	Fish	nn		nn	N	4	53
2020	9	121	19.4	Female	444.1	148.4	295.7	3	1	Fish	nn		nn	N	5	144.9
2020	9	121	19.4	Female	444.1	148.4	295.7	3	2	Cephalopoda	nn		nn	N	5	110	7
2020	10	90	11.4	Male	360.6	75.9	284.7	3	1	Fish	nn		nn	N	3	270.3	41
2020	11	103	15.2	Male	226.2	127	99.2	2	1	Fish	nn		nn	N	4	60.5
2020	12	149	49.5	Female	792.8	375.9	416.9	3	1	Fish	Macrouridae		Macrouridae	N	3	388	43
2020	13	122	22.4	Male	247	163.5	83.5	2	1	Fish	nn		nn	N	4	32.8
2020	14	118	20	Female	251.2	182.7	68.5	2	1	Fish	nn		nn	N	5	17.3
2020	14	118	20	Female	251.2	182.7	68.5	2	2	Crustacea	nn		nn	N	5
2020	15	72	4.6	Female	64.2	64.2	0	2
2020	16	72	5	Male	107.7	4.6	103.1	4	1	Fish	nn		nn	N	4	38.6
2020	17	68	4.1	Female	150.3	25.1	125.2	4	1	Fish	nn		nn	N	4	108.2
2020	18	80	6.1	Female	67.5	67.5	0	1
2020	19	165	63.5	Male	800.3	495.3	305	3	1	Cephalopoda	nn		nn	N	5		1
2020	19	165	63.5	Male	800.3	495.3	305	3	2	Fish	nn		nn	N	4	29.875
2020	19	165	63.5	Male	800.3	495.3	305	3	3	Fish	nn		nn	N	5	29.875
2020	19	165	63.5	Male	800.3	495.3	305	3	4	Fish	nn		nn	N	5	29.875
2020	19	165	63.5	Male	800.3	495.3	305	3	5	Fish	nn		nn	N	5	29.875
2020	20	127	33.5	Male	296.3	243.7	52.6	2	1	Fish	nn		nn	N	5	16.7
2020	21	134	34.6	Female	910.8	317.6	593.2	3	1	Fish	nn		nn	N	4	70.6
2020	21	134	34.6	Female	910.8	317.6	593.2	3	2	Fish	Macrouridae	Macrourus whitsoni	Macrouridae	N	2	401.3	45
2020	21	134	34.6	Female	910.8	317.6	593.2	3	3	Otro	nn		nn	N	2	82.4
2020	22	130	27.6	Male	399.6	337.8	61.8	2	1	Fish	Anotopteridae		Anotopteridae	N	4	40
2020	23	156	59.6	Female	1452.2	553.3	898.9	5	1	Fish	Anotopteridae	Anotopterus pharao	Anotopteridae	Y	2	129.4	67
2020	23	156	59.6	Female	1452.2	553.3	898.9	5	2	Fish	nn		nn	N	4	137.8
2020	23	156	59.6	Female	1452.2	553.3	898.9	5	3	Fish	Macrouridae		Macrouridae	N	3	76.3	29
2020	23	156	59.6	Female	1452.2	553.3	898.9	5	4	Fish	Macrouridae		Macrouridae	N	3	293.3	38
2020	23	156	59.6	Female	1452.2	553.3	898.9	5	5	Fish	nn		nn	N	4	72.2
2020	23	156	59.6	Female	1452.2	553.3	898.9	5	6	Fish	nn		nn	N	4	56
2020	24	150	57.8	Female	702.9	441.5	261.4	2	1	Fish	Anotopteridae		Anotopteridae	N	4	55.8
2020	24	150	57.8	Female	702.9	441.5	261.4	2	2	Fish	Macrouridae		Macrouridae	N	2	162.7
2020	25	97	10.8	Male	673.1	109	564.1	5	1	Fish	Macrouridae	Macrourus whitsoni	Macrouridae	N	2	253.9	41
2020	25	97	10.8	Male	673.1	109	564.1	5	2	Fish	Anotopteridae		Anotopteridae	N	3	217.8	79
2020	25	97	10.8	Male	673.1	109	564.1	5	3	Fish	Macrouridae		Macrouridae	N	4	79.4	23
2020	26	88	8.8	Male	97.3	81.3	16	2	1	Fish	Anotopteridae		Anotopteridae	N	5	8.6
2020	27	89	8.8	Male	107.6	73.4	34.2	2	1	Fish	nn		nn	N	5	6.3
2020	28	114	19.2	Male	836.2	167.8	668.4	4	1	Fish	Channichthyidae		Channichthyidae	N	3	149.6
2020	28	114	19.2	Male	836.2	167.8	668.4	4	2	Fish	Macrouridae	Macrourus whitsoni	Macrouridae	N	2	332
2020	28	114	19.2	Male	836.2	167.8	668.4	4	3	Fish	Macrouridae		Macrouridae	N	4	120
2020	28	114	19.2	Male	836.2	167.8	668.4	4	4	Fish	Anotopteridae		Anotopteridae	N	3	38.6
2020	29	82	6.7	Female	169.3	41	128.3	4	1	Fish	Macrouridae		Macrouridae	N	4	125.9
2020	30	80	6.2	Male	274.1	58.2	215.9	3	1	Fish	Anotopteridae		Anotopteridae	N	3	117.9	87
2020	30	80	6.2	Male	274.1	58.2	215.9	3	2	Fish	Anotopteridae		Anotopteridae	N	4	25.8
2020	30	80	6.2	Male	274.1	58.2	215.9	3	3	Fish	nn		nn	N	5	9.3
2020	32	144	40.1	Female	1784.1	385.2	1398.9	5	1	Fish	Channichthyidae		Channichthyidae	N	2	382.1	38
2020	32	144	40.1	Female	1784.1	385.2	1398.9	5	2	Fish	Channichthyidae	Chionodraco rastrospinosus	Channichthyidae	Y	2	480.1	37
2020	32	144	40.1	Female	1784.1	385.2	1398.9	5	3	Fish	Channichthyidae		Channichthyidae	N	2	353.6	35
2020	32	144	40.1	Female	1784.1	385.2	1398.9	5	4	Fish	nn		nn	N	4	22.1
2020	33	121	20.3	Female	393.1	194	199.1	3	1	Fish	nn		nn	N	4	143.3
2020	34	128	26.7	Female	361.1	361.1	0	1
2020	35	140	35.9	Female	46.9	46.9	0	1
2020	36	104	14.1	Female	244.9	74.5	170.4	5	1	Fish	nn		nn	N	4	156.6	30
2020	37	115	19.8	Female	283.4	231.9	51.5	2	1	Fish	nn		nn	N	4	23.3
2020	38	123	24.3	Female	850.5	172.4	678.1	5	1	Fish	Rajidae		Rajidae	N	2	600.8	51
2020	38	123	24.3	Female	850.5	172.4	678.1	5	2	Fish	nn		nn	N	4	86.1
2020	39	141	39.2	Female	381.1	381.1	0	1
2020	40	102	12.9	Female	136	136	0	1
2020	41	167	58	Female			2		1	Cephalopoda	nn		nn	N			5
2020	41	167	58	Female			2		2	Fish	nn		nn	N
2020	41	167	58	Female			2		3	Fish	nn		nn	N
2020	42	148	47.5	Male	364.9	338.2	26.7	2	1	Fish	nn		nn	N	5	7.5
2020	43	132	29.6	Female	897.9	262.2	635.7	3	1	Fish	nn		nn	N	4	359	40
2020	43	132	29.6	Female	897.9	262.2	635.7	3	2	Fish	nn		nn	N	4	229.6	34
2020	44	120	18	Female	582.2	254.1	328.1	3	1	Fish	nn		nn	N	4	102	45
2020	44	120	18	Female	582.2	254.1	328.1	3	2	Fish	nn		nn	N	4	133.6	25.5
2020	44	120	18	Female	582.2	254.1	328.1	3	3	Fish	Anotopteridae		Anotopteridae	N	4	23.1	39.5
2020	44	120	18	Female	582.2	254.1	328.1	3	4	Crustacea	Nematocarcinidae	Nematocarcinus lanceopes	Nematocarcinidae	N	1	11.4	6.5
2020	44	120	18	Female	582.2	254.1	328.1	3	5	Crustacea	Nematocarcinidae	Nematocarcinus lanceopes	Nematocarcinidae	N	1	6.1	5.5
2020	45	136	30.5	Female	1058.1	256.5	801.6	5	1	Fish	nn		nn	N	3	93.3	22
2020	45	136	30.5	Female	1058.1	256.5	801.6	5	2	Fish	nn		nn	N	3	94.3	28
2020	45	136	30.5	Female	1058.1	256.5	801.6	5	3	Fish	Macrouridae		Macrouridae	N	4	137.9	27
2020	45	136	30.5	Female	1058.1	256.5	801.6	5	4	Fish	Anotopteridae		Anotopteridae	N	4	33.1	35
2020	45	136	30.5	Female	1058.1	256.5	801.6	5	5	Fish	Anotopteridae		Anotopteridae	N	4	47.3	40
2020	45	136	30.5	Female	1058.1	256.5	801.6	5	6	Fish	Anotopteridae		Anotopteridae	N	3	245	80
2020	46	131	31.3	Female	733	285.3	447.7	3	1	Fish	nn		nn	N	2	61.6
2020	46	131	31.3	Female	733	285.3	447.7	3	2	Fish	nn		nn	N	2	28.4
2020	46	131	31.3	Female	733	285.3	447.7	3	3	Fish	nn		nn	N	2	225.9
2020	47	144	43.8	Female			2		1	Fish	Macrouridae		Macrouridae	N	2		44
2020	47	144	43.8	Female			2		2	Fish	Channichthyidae		Channichthyidae	N	3		59
2020	47	144	43.8	Female			2		3	Cephalopoda	nn		nn	N	5
2020	48	143	38.9	Male	689.6	371.3	318.3	3	1	Fish	Macrouridae		Macrouridae	N	4	259.8	40
2020	49	128	23.7	Female	303.8	227.6	76.2	2	1	Fish	Macrouridae		Macrouridae	N	4	75.2	23
2020	50	75	5.8	Female	64.9	38.6	26.3	2	1	Fish	nn		nn	N	4	27	11
2020	51	134	36.7	Female	481.7	412.6	69.1	2	1	Fish	nn		nn	N	4	11.8
2020	52	127	29	Female	364.7	364.7	0	1
2020	53	162	58.5	Female	1777.7	471.2	1306.5	4	1	Fish	Macrouridae		Macrouridae	N	3	922.1	53
2020	53	162	58.5	Female	1777.7	471.2	1306.5	4	2	Fish	nn		nn	N	4	27.2
2020	53	162	58.5	Female	1777.7	471.2	1306.5	4	3	Fish	nn		nn	N	4	66
2020	53	162	58.5	Female	1777.7	471.2	1306.5	4	4	Fish	nn		nn	N	4	41.1
2020	53	162	58.5	Female	1777.7	471.2	1306.5	4	5	Fish	nn		nn	N	4	26.7
2020	53	162	58.5	Female	1777.7	471.2	1306.5	4	6	Fish	Anotopteridae		Anotopteridae	N	4	11.5
2020	53	162	58.5	Female	1777.7	471.2	1306.5	4	7	Fish	nn		nn	N	4	7.8
2020	54	159	68.5	Female	616.7	616.7	0	1
2020	55	151	57.5	Female	851	345	506	3	1	Fish	Macrouridae		Macrouridae	N	2	342.1	45
2020	55	151	57.5	Female	851	345	506	3	2	Fish	Anotopteridae		Anotopteridae	N	3	25	16
2020	55	151	57.5	Female	851	345	506	3	3	Fish	Anotopteridae		Anotopteridae	N	4	19.3	14
2020	55	151	57.5	Female	851	345	506	3	4	Fish	nn		nn	N	4	34.8
2020	55	151	57.5	Female	851	345	506	3	5	Fish	nn		nn	N	5	31.5
2020	56	167	88	Female	880.2	807.6	72.6	2	1	Fish	nn		nn	N	5	30.1
2020	57	145	47.5	Male	538.8	538.8	0	1
2020	58	145	51.5	Female	1132.7	328.5	804.2	4	1	Fish	Macrouridae	Macrourus whitsoni	Macrouridae	Y	2	483.1	60
2020	58	145	51.5	Female	1132.7	328.5	804.2	4	2	Fish	Nototheniidae	Nothotenia coriiceps	Nototheniidae	Y	3	237.5	30.5
2020	59	102	13.5	Female	162.6	68.1	94.5	4	1	Cephalopoda	nn		nn	N	3	84.5	1.5
2020	60	85	8.5	Female	113	64.3	48.7	3	1	Cephalopoda	nn		nn	N	3	27.9	24
2020	61	140	46.5	Female	490	240.4	249.6	3	1	Fish	Macrouridae		Macrouridae	N	3	215.9	39
2020	62	125	24.7	Male	1412.5	290.6	1121.9	5	1	Fish	Macrouridae	Macrourus whitsoni	Macrouridae	N	1	706.9	52.5
2020	62	125	24.7	Male	1412.5	290.6	1121.9	5	2	Cephalopoda	nn		nn	N	3	162
2020	62	125	24.7	Male	1412.5	290.6	1121.9	5	3	Fish	nn		nn	N	4	145.7
2020	63	124	25.5	Female	750	279.9	470.1	5	1	Fish	Macrouridae		Macrouridae	N	2	186.4	36
2020	63	124	25.5	Female	750	279.9	470.1	5	2	Fish	Macrouridae		Macrouridae	N	3	251.3	28
2020	63	124	25.5	Female	750	279.9	470.1	5	3	Fish	Anotopteridae		Anotopteridae	N	4	1.8
2020	64	145	48.5	Female	3139.1	462.1	2677	5	1	Fish	Macrouridae	Macrourus whitsoni	Macrouridae	N	1	875.1	52
2020	64	145	48.5	Female	3139.1	462.1	2677	5	2	Fish	Channichthyidae		Channichthyidae	N	2	489.5	34
2020	64	145	48.5	Female	3139.1	462.1	2677	5	3	Fish	Channichthyidae		Channichthyidae	N	3	378.8	35
2020	64	145	48.5	Female	3139.1	462.1	2677	5	4	Fish	Macrouridae		Macrouridae	N	3	244.5	35
2020	64	145	48.5	Female	3139.1	462.1	2677	5	5	Fish	Macrouridae		Macrouridae	N	3	228	35
2020	64	145	48.5	Female	3139.1	462.1	2677	5	6	Fish	Macrouridae		Macrouridae	N	3	197.8	30
2020	64	145	48.5	Female	3139.1	462.1	2677	5	7	Fish	Anotopteridae		Anotopteridae	N	4	31	37
2020	64	145	48.5	Female	3139.1	462.1	2677	5	8	Fish	nn		nn	N	4	43	20
2020	64	145	48.5	Female	3139.1	462.1	2677	5	9	Cephalopoda	nn		nn	N	5	24.2	5.5
2020	65	127	30.8	Female	766.1	374.6	391.5	3	1	Fish	Macrouridae		Macrouridae	N	2	209.3	33
2020	65	127	30.8	Female	766.1	374.6	391.5	3	2	Fish	Macrouridae	Macrourus whitsoni	Macrouridae	Y	4	109.7
2020	66	144	47.5	Male	454.5	395	59.5	2	1	Fish	Anotopteridae		Anotopteridae	N	4	23.5
2020	67	131	36.9	Male	699.4	345.7	353.7	2	1	Fish	Macrouridae		Macrouridae	N	3	151.9	37
2020	67	131	36.9	Male	699.4	345.7	353.7	2	2	Fish	nn		nn	N	4	99
2020	68	157	60	Female	786.7	522.5	264.2	3	1	Fish	Anotopteridae		Anotopteridae	N	4	19.6
2020	68	157	60	Female	786.7	522.5	264.2	3	2	Fish	nn		nn	N	4	22.8
2020	68	157	60	Female	786.7	522.5	264.2	3	3	Fish	nn		nn	N	4	66.7
2020	68	157	60	Female	786.7	522.5	264.2	3	4	Fish	nn		nn	N	4	70.4
2020	68	157	60	Female	786.7	522.5	264.2	3	5	Cephalopoda	nn		nn	N	5	4.5	3
2020	69	140	44.2	Female	1464.9	440.5	1024.4	4	1	Fish	Macrouridae		Macrouridae	N	2	361.7	40
2020	69	140	44.2	Female	1464.9	440.5	1024.4	4	2	Fish	Channichthyidae		Channichthyidae	N	3	167.4	32
2020	69	140	44.2	Female	1464.9	440.5	1024.4	4	3	Cephalopoda	nn		nn	N	3	359.9	73
2020	70	109	19.3	Female	1511.9	246.6	1265.3	5	1	Crustacea	nn		nn	N	4	6.8	4.5
2020	70	109	19.3	Female	1511.9	246.6	1265.3	5	2	Fish	Channichthyidae		Channichthyidae	N	3	353.3	33.5
2020	70	109	19.3	Female	1511.9	246.6	1265.3	5	3	Fish	Macrouridae		Macrouridae	N	2	312.7	34
2020	70	109	19.3	Female	1511.9	246.6	1265.3	5	4	Fish	Anotopteridae		Anotopteridae	N	4	3.5
2020	70	109	19.3	Female	1511.9	246.6	1265.3	5	5	Fish	Anotopteridae		Anotopteridae	N	4	10.5
2020	70	109	19.3	Female	1511.9	246.6	1265.3	5	6	Fish	Anotopteridae		Anotopteridae	N	4	7.9
2020	70	109	19.3	Female	1511.9	246.6	1265.3	5	7	Fish	Anotopteridae		Anotopteridae	N	4	5.4
2020	70	109	19.3	Female	1511.9	246.6	1265.3	5	8	Fish	nn		nn	N	4	106.4	36
2020	70	109	19.3	Female	1511.9	246.6	1265.3	5	9	Cephalopoda	nn		nn	N	4	27.2	6
2020	71				1918.3	395.5	1522.8	5	1	Fish	Macrouridae		Macrouridae	N	3	391.6	55
2020	71				1918.3	395.5	1522.8	5	2	Fish	Macrouridae		Macrouridae	N	3	280.1	35
2020	71				1918.3	395.5	1522.8	5	3	Fish	Macrouridae		Macrouridae	N	3	753.5	50
2020	72	157	59	Female	3102.5	460.8	2641.7	5	1	Fish	Macrouridae	Macrourus whitsoni	Macrouridae	Y	1	1266.4	64
2020	72	157	59	Female	3102.5	460.8	2641.7	5	2	Fish	Macrouridae	Macrourus whitsoni	Macrouridae	Y	2	782.2	61
2020	72	157	59	Female	3102.5	460.8	2641.7	5	3	Fish	Anotopteridae	Anotopterus pharao	Anotopteridae	Y	3	102.4	91
2020	72	157	59	Female	3102.5	460.8	2641.7	5	4	Fish	Anotopteridae	Anotopterus pharao	Anotopteridae	Y	3	86.3	97
2020	72	157	59	Female	3102.5	460.8	2641.7	5	5	Fish	Anotopteridae		Anotopteridae	N	4	23	16
2020	72	157	59	Female	3102.5	460.8	2641.7	5	6	Fish	Anotopteridae		Anotopteridae	N	4	20	15
2020	72	157	59	Female	3102.5	460.8	2641.7	5	7	Fish	Muraenolepididae	Muranolepis orangensis	Muraenolepididae	Y	3	158	30
2020	72	157	59	Female	3102.5	460.8	2641.7	5	8	Cephalopoda	nn		nn	N	5		2.8
2020	72	157	59	Female	3102.5	460.8	2641.7	5	9	Fish	Macrouridae	Macrourus whitsoni	Macrouridae	Y	4	33.1
2020	73	116	18.3	Female	156.6	124.5	32.1	2	1	Crustacea	Nematocarcinidae	Nematocarcinus lanceopes	Nematocarcinidae	N	3	4.1
2020	73	116	18.3	Female	156.6	124.5	32.1	2	2	Crustacea	Nematocarcinidae	Nematocarcinus lanceopes	Nematocarcinidae	N	3	3.8
2020	74	64	2.8	Female	34.3	20.6	13.7	3	1	Fish	Anotopteridae		Anotopteridae	N	4	13.4	11
2020	75	167	61.5	Female	1067.9	353.3	714.6	5	1	Fish	Macrouridae	Macrourus whitsoni	Macrouridae	Y	1	695	53
2020	76	122	26.3	Male	510.2	271.8	238.4	3	1	Fish	nn		nn	N	3	126.3
2020	76	122	26.3	Male	510.2	271.8	238.4	3	2	Fish	nn		nn	N	5	3.8
2020	77	136	33.3	Male	1256.6	330.6	926	4	1	Fish	Macrouridae	Macrourus whitsoni	Macrouridae	N	2	767.2	51
2020	77	136	33.3	Male	1256.6	330.6	926	4	2	Fish	nn		nn	N	4	53.3
2020	78	158	64.5	Female	631.1	503.4	127.7	2	1	Cephalopoda	nn		nn	N	5	8.94	1.5
2020	78	158	64.5	Female	631.1	503.4	127.7	2	2	Cephalopoda	nn		nn	N	5	8.9	2
2020	78	158	64.5	Female	631.1	503.4	127.7	2	3	Cephalopoda	nn		nn	N	5	8.9	2
2020	78	158	64.5	Female	631.1	503.4	127.7	2	4	Cephalopoda	nn		nn	N	5	8.9	2.5
2020	78	158	64.5	Female	631.1	503.4	127.7	2	5	Cephalopoda	nn		nn	N	5	8.9
2020	79	107	14.8	Female	171.5	171.5	0	1
2020	80	128	29.8	Female	706.8	234.6	472.2	3	1	Fish	Channichthyidae		Channichthyidae	N	3	387.8	41
2020	81	111	17.9	Female	392.8	176.4	216.4	2	1	Fish	Macrouridae		Macrouridae	N	4	160.8	30
2020	82	150	53	Male	2664.8	529.5	2135.3	5	1	Fish	Macrouridae	Macrourus whitsoni	Macrouridae	N	1	462.8	45
2020	82	150	53	Male	2664.8	529.5	2135.3	5	2	Fish	Nototheniidae	Lepidonotothen squamifrons	Nototheniidae	N	3	151.6	28.5
2020	82	150	53	Male	2664.8	529.5	2135.3	5	3	Fish	Nototheniidae	Lepidonotothen squamifrons	Nototheniidae	N	3	168.5	25.5
2020	82	150	53	Male	2664.8	529.5	2135.3	5	4	Fish	Nototheniidae	Lepidonotothen squamifrons	Nototheniidae	N	2	324.4	30
2020	82	150	53	Male	2664.8	529.5	2135.3	5	5	Fish	Nototheniidae	Lepidonotothen squamifrons	Nototheniidae	N	22	392.4	29
2020	82	150	53	Male	2664.8	529.5	2135.3	5	6	Fish	nn		nn	N	5	29.5	27
2020	82	150	53	Male	2664.8	529.5	2135.3	5	7	Fish	Anotopteridae		Anotopteridae	N	5	42.4	48
2020	82	150	53	Male	2664.8	529.5	2135.3	5	8	Fish	Macrouridae		Macrouridae	N	4	191	23
2020	82	150	53	Male	2664.8	529.5	2135.3	5	9	Cephalopoda	nn		nn	N	3	147.6	43
2020	83	142	41	Female	396.5	396.5	0	1
2020	84	137	40.2	Female	803.8	381.3	422.5	3	1	Fish	Macrouridae		Macrouridae	N	2	346.7	34
2020	84	137	40.2	Female	803.8	381.3	422.5	3	2	Cephalopoda	nn		nn	N	5		2
2020	85	138	41.7	Female	1966.7	353.1	1613.6	5	1	Fish	Macrouridae	Macrourus whitsoni	Macrouridae	N	1	1060.3	54
2020	85	138	41.7	Female	1966.7	353.1	1613.6	5	2	Fish	Channichthyidae		Channichthyidae	N	1	546.2	33
2020	85	138	41.7	Female	1966.7	353.1	1613.6	5	3	Fish	nn		nn	N	4	48.4	24
2020	86	125	32.8	Female	321.9	321.9	0	1
2020	87	138	40.8	Female	412.2	412.2	0	1
2020	88	64	3.3	Female	21.5	20.2	1.3	2	1	Fish	nn		nn	N	5	1.3
2020	89	103	13.8	Male	142.6	142.6	0	1
2020	90	122	23.8	Male	331.9	250.7	81.2	2	1	Fish	nn		nn	N	4	32.7
2021	51.2	176		Female	1417.4	849.3	568.1	3	1	Fish	Channichthyidae	Neopagetopsis ionah	Channichthyidae	Y	2	308.4	45
2021	51.2	176		Female	1417.4	849.3	568.1	3	2	Fish	Nototheniidae	Trematomus eulepidotus	Nototheniidae	Y	4	102
2021	51.2	176		Female	1417.4	849.3	568.1	3	3	Fish	nn		nn	N	5	48.2
2021	51.2	176		Female	1417.4	849.3	568.1	3	4	Fish	nn		nn	N	5	6.1
2021	51.2	176		Female	1417.4	849.3	568.1	3	5	Fish	nn		nn	N	5	26.8
2021	52.2	166		Female	627.9	423	204.9	2	1	Cephalopoda	nn		nn	N	4	193.3
2021	53.2	137		Male	448.4	385.8	62.6	2	1	Fish	nn		nn	N	5	25.8
2021	53.2	137		Male	448.4	385.8	62.6	2	2	Crustacea	Nematocarcinidae	Nematocarcinus lanceopes	Nematocarcinidae	N	5	1.6
2021	54.2	141		Male	428.8	349	79.8	2	1	Cephalopoda	nn		nn	N	5
2021	54.2	141		Male	428.8	349	79.8	2	2	Cephalopoda	nn		nn	N	5
2021	54.2	141		Male	428.8	349	79.8	2	3	Cephalopoda	nn		nn	N	5
2021	54.2	141		Male	428.8	349	79.8	2	4	Cephalopoda	nn		nn	N	5
2021	54.2	141		Male	428.8	349	79.8	2	5	Cephalopoda	nn		nn	N	5
2021	54.2	141		Male	428.8	349	79.8	2	6	Cephalopoda	nn		nn	N	5
2021	54.2	141		Male	428.8	349	79.8	2	7	Cephalopoda	nn		nn	N	5
2021	54.2	141		Male	428.8	349	79.8	2	8	Cephalopoda	nn		nn	N	5
2021	54.2	141		Male	428.8	349	79.8	2	9	Cephalopoda	nn		nn	N	5
2021	54.2	141		Male	428.8	349	79.8	2	10	Otro	nn		nn	N	2	33.8
2021	54.2	141		Male	428.8	349	79.8	2	11	Crustacea	nn		nn	N	3	4.9
2021	55.2	158		Female	1804.1	387	1417.1	5	1	Cephalopoda	nn		nn	N	4	402.1
2021	55.2	158		Female	1804.1	387	1417.1	5	2	Cephalopoda	nn		nn	N	4
2021	55.2	158		Female	1804.1	387	1417.1	5	3	Crustacea	Eurytheneidae	Eurythenes gryllus	Eurytheneidae	N	1	11.1	7
2021	55.2	158		Female	1804.1	387	1417.1	5	4	Crustacea	Eurytheneidae	Eurythenes gryllus	Eurytheneidae	N	1	9.8	7
2021	55.2	158		Female	1804.1	387	1417.1	5	5	Crustacea	Eurytheneidae	Eurythenes gryllus	Eurytheneidae	N	1	6.4	5
2021	55.2	158		Female	1804.1	387	1417.1	5	6	Fish	Macrouridae		Macrouridae	N	3	918.6	67
2021	56.2	85		Male	420.9	82.8	338.1	5	1	Fish	Channichthyidae	Chionobathyscus dewitti	Channichthyidae	Y	2	272.2	30
2021	56.2	85		Male	420.9	82.8	338.1	5	2	Fish	nn		nn	N	5	40.3
2021	57.2	141		Female	928.9	260.1	668.8	4	1	Fish	Channichthyidae		Channichthyidae	N	3	615.2
2021	57.2	141		Female	928.9	260.1	668.8	4	2	Cephalopoda	nn		nn	N	5		3
2021	58.2	110		Male	272.1	180.4	91.7	2	1	Fish	Channichthyidae		Channichthyidae	N	4	71
2021	59.2	139		Male	1299.3	373.4	925.9	3	1	Cephalopoda	nn		nn	N	4	408.8
2021	59.2	139		Male	1299.3	373.4	925.9	3	2	Fish	Macrouridae	Macrourus whitsoni	Macrouridae	N	1	444.5	40
2021	60.2	66		Female	50.1	50.1	0	1
2021	71.2	127		Female	269.8	269.8	0	1
2021	72.2	147		Male	753.8	263.2	490.6	5	1	Cephalopoda	nn		nn	N	5	16.4
2021	72.2	147		Male	753.8	263.2	490.6	5	2	Fish	Macrouridae		Macrouridae	N	3	52.3
2021	73.2	176		Female	2925.9	752.7	2173.2	5	1	Fish	Macrouridae		Macrouridae	N	2	1002.9
2021	73.2	176		Female	2925.9	752.7	2173.2	5	2	Fish	nn		nn	N	3	358.7	37
2021	73.2	176		Female	2925.9	752.7	2173.2	5	3	Fish	nn		nn	N	3	218.4
2021	73.2	176		Female	2925.9	752.7	2173.2	5	4	Fish	nn		nn	N	4	215.1
2021	73.2	176		Female	2925.9	752.7	2173.2	5	5	Cephalopoda	nn		nn	N	4	207.8
2021	74.2	126		Female	384.2	306.6	77.6	2	1	Fish	nn		nn	N	4	42.2
2021	75.5	86		Male	90.1	90.1	0	1
2021	76.2	124		Female	367.7	266.8	100.9	2	1	Fish	nn		nn	N	5	64.2
2021	76.2	124		Female	367.7	266.8	100.9	2	2	Cephalopoda	nn		nn	N	5	5.1
2021	77.2	158		Female	541.9	269	272.9	3	1	Cephalopoda	nn		nn	N	4	128.3
2021	77.2	158		Female	541.9	269	272.9	3	2	Cephalopoda	nn		nn	N	4	121.4
2021	78.2	136		Female	1469.4	481	988.4	4	1	Fish	nn		nn	N	3	457	37
2021	78.2	136		Female	1469.4	481	988.4	4	2	Fish	nn		nn	N	4	119.1	36.5
2021	78.2	136		Female	1469.4	481	988.4	4	3	Fish	nn		nn	N	4	299.2
2021	79.2	103		Male	232.5	146.9	85.6	2	1	Fish	nn		nn	N	4	40.2
2021	80.2	87		Male	75.5	75.5	0	1
2021	81.2	158		Female	608.1	375.3	232.8	3	1	Fish	Channichthyidae	Chionobathyscus dewitti	Channichthyidae	Y	2	231.7	29
2021	82.2	158		Female	1979.7	396.9	1582.8	5	1	Fish	Macrouridae	Macrourus whitsoni	Macrouridae	Y	2	790.6	56
2021	82.2	158		Female	1979.7	396.9	1582.8	5	2	Fish	Macrouridae	Macrourus whitsoni	Macrouridae	Y	2	475.7	45
2021	82.2	158		Female	1979.7	396.9	1582.8	5	3	Fish	Macrouridae	Macrourus whitsoni	Macrouridae	Y	4	207.3
2021	82.2	158		Female	1979.7	396.9	1582.8	5	4	Fish	nn		nn	N	2	28.6	17
2021	83.2	154		Female	1072.8	281.2	791.6	5	1	Anthozoa	nn		nn	N		4	5
2021	83.2	154		Female	1072.8	281.2	791.6	5	2	Cephalopoda	nn		nn	N	4	654.5
2021	83.2	154		Female	1072.8	281.2	791.6	5	3	Cephalopoda	nn		nn	N	5	95.2
2021	84.2	104		Female	297.9	180.8	117.1	2	1	Fish	nn		nn	N	4	86.4
2021	85.2	141		Male	384.3	384.3	0	1
2021	86.2	145		Female	1323.5	541.5	782	4	1	Fish	Muraenolepididae	Muranolepis orangensis	Muraenolepididae	Y	2	713.2	48
2021	87.2	145		Female	365.3	240.4	124.9	3	1	Fish	nn		nn	N	4	84.8
2021	87.2	145		Female	365.3	240.4	124.9	3	2	Cephalopoda	nn		nn	N	5
2021	88.2	99		Male	898.7	139.9	758.8	5	1	Cephalopoda	nn		nn	N	2	406	65
2021	88.2	99		Male	898.7	139.9	758.8	5	2	Cephalopoda	nn		nn	N	2	114	43
2021	88.2	99		Male	898.7	139.9	758.8	5	3	Fish	Muraenolepididae	Muranolepis orangensis	Muraenolepididae	N	3	79.8
2021	88.2	99		Male	898.7	139.9	758.8	5	4	Fish	nn		nn	N	3	78.2
2021	89.2	114		Male	844.5	252.4	592.1	5	1	Fish	Macrouridae		Macrouridae	N	2	392.1	38.5
2021	89.2	114		Male	844.5	252.4	592.1	5	2	Fish	Macrouridae	Macrourus whitsoni	Macrouridae	Y	2	184	30
2021	90.2	124		Male	355.2	355.2	0	1
2021	91	143		Female	470.2	308.6	161.6	2	1	Cephalopoda	nn		nn	N	5	69	9
2021	91	143		Female	470.2	308.6	161.6	2	2	Fish	nn		nn	N	5	49
2021	92	90		Male	148.9	103.2	45.7	2	1	Fish	nn		nn	N	5	33.6
2021	93	145		Female	131.3	131.3	0	1
2021	94	134		Female	589.2	410.6	178.6	2	1	Fish	nn		nn	N	4	158
2021	95	165		Female	3116.5	426	2690.5	5	1	Fish	Macrouridae	Macrourus whitsoni	Macrouridae	N	2	527.1	54
2021	95	165		Female	3116.5	426	2690.5	5	2	Fish	Macrouridae	Macrourus whitsoni	Macrouridae	N	3	466.7
2021	95	165		Female	3116.5	426	2690.5	5	3	Fish	Macrouridae		Macrouridae	N	3	372.5
2021	95	165		Female	3116.5	426	2690.5	5	4	Fish	nn		nn	N	4	183.6
2021	95	165		Female	3116.5	426	2690.5	5	5	Fish	nn		nn	N	3	448.2	52
2021	95	165		Female	3116.5	426	2690.5	5	6	Fish	nn		nn	N	3	287.1	60
2021	95	165		Female	3116.5	426	2690.5	5	7	Fish	nn		nn	N	4	219.2
2021	96	124		Female	821.3	258.4	562.9	3	1	Fish	Macrouridae		Macrouridae	N	3	315.9	48
2021	96	124		Female	821.3	258.4	562.9	3	2	Fish	nn		nn	N	4	126.4
2021	97	101		Male	344.2	195.8	148.4	2	1	Fish	nn		nn	N	5	102
2021	98	141		Female	256.8	256.8	0	1
2021	99	169		Female	778.6	354.9	423.7	3	1	Fish	nn		nn	N	4	76.6
2021	99	169		Female	778.6	354.9	423.7	3	2	Fish	Macrouridae		Macrouridae	N	3	213.9	40
2021	99	169		Female	778.6	354.9	423.7	3	3	Fish	nn		nn	N	4	49.4
2021	99	169		Female	778.6	354.9	423.7	3	4	Fish	nn		nn	N	5	24.5
2021	99	169		Female	778.6	354.9	423.7	3	5	Fish	nn		nn	N	5	9.1
2021	99	169		Female	778.6	354.9	423.7	3	6	Fish	nn		nn	N	5	9.3
2021	99	169		Female	778.6	354.9	423.7	3	7	Crustacea	Nematocarcinidae	Nematocarcinus lanceopes	Nematocarcinidae	N	3	9.9
2021	100	111		Female	249.8	215.1	34.7	2	1	Fish	nn		nn	N	5	8.2
2021	101	67		Male	32.5	32.5	0	1
2021	102	148		Female	2185.6	433	1752.6	5	1	Fish	Macrouridae	Macrourus whitsoni	Macrouridae	Y	2	931.3	63
2021	102	148		Female	2185.6	433	1752.6	5	2	Fish	Macrouridae	Macrourus whitsoni	Macrouridae	N	2	185.3
2021	102	148		Female	2185.6	433	1752.6	5	3	Fish	nn		nn	N	3	317.1	40
2021	102	148		Female	2185.6	433	1752.6	5	4	Fish	nn		nn	N	3	191.3
2021	103	145		Female	669.5	573.5	96	2	1	Fish	nn		nn	N	5	29.5
2021	104	148		Female	697.9	393.6	304.3	3	1	Fish	nn		nn	N	2	70.1
2021	104	148		Female	697.9	393.6	304.3	3	2	Fish	nn		nn	N	4	19.9
2021	104	148		Female	697.9	393.6	304.3	3	3	Fish	nn		nn	N	4	94.1
2021	104	148		Female	697.9	393.6	304.3	3	4	Fish	nn		nn	N	5	56
2021	105	109		Female	188.8	188.8	0	1
2021	106	126		Female	1011.5	270.9	740.6	3	1	Fish	Macrouridae	Macrourus whitsoni	Macrouridae	Y	2	572	48
2021	107	131		Male	895	268.3	626.7	4	1	Bird	Spheniscidae		Spheniscidae	N	4	84.4
2021	107	131		Male	895	268.3	626.7	4	2	Fish	Macrouridae		Macrouridae	N	2	466	50
2021	108	127		Male	1230	428.9	801.1	3	1	Fish	Macrouridae		Macrouridae	N	2	428.6	49
2021	108	127		Male	1230	428.9	801.1	3	2	Fish	nn		nn	N	3	273.2	42
2021	108	127		Male	1230	428.9	801.1	3	3	Fish	nn		nn	N	5	49.9
2021	109	133		Female	964.4	208.9	755.5	4	1	Fish	Macrouridae	Macrourus whitsoni	Macrouridae	Y	2	310.8	36
2021	109	133		Female	964.4	208.9	755.5	4	2	Fish	Macrouridae		Macrouridae	N	3	351.4	46
2021	109	133		Female	964.4	208.9	755.5	4	3	Fish	nn		nn	N	5	52.3
2021	110	124		Male	758.4	200	558.4	4	1	Fish	Macrouridae	Macrourus whitsoni	Macrouridae	Y	1	383.6	44
2021	110	124		Male	758.4	200	558.4	4	2	Bird	Spheniscidae		Spheniscidae	N	4	142	32.5
2021	131	97		Male	110	110	0	1
2021	132	154		Female	667.5	429.3	238.2	3	1	Fish	nn		nn	N	5	1.7
2021	132	154		Female	667.5	429.3	238.2	3	2	Cephalopoda	nn		nn	N	4	168.8	8
2021	133	120		Male	426	256.6	169.4	3	1	Fish	nn		nn	N	4	136
2021	134	126		Male	383.3	317.4	65.9	2	1	Fish	nn		nn	N	5	33.8
2021	135	138		Male	689.8	459	230.8	2	1	Fish	nn		nn	N	4	100.5
2021	136	129		Male	367.7	326.4	41.3	2	1	Fish	nn		nn	N	5	7.7
2021	137	138		Female	487.7	357.4	130.3	2	1	Fish	nn		nn	N	4	52.7
2021	138	162		Female	2115.4	836.7	1278.7	5	1	Fish	Macrouridae	Macrourus whitsoni	Macrouridae	N	2	1046.6	44
2021	138	162		Female	2115.4	836.7	1278.7	5	2	Fish	nn		nn	N	4	28.9
2021	138	162		Female	2115.4	836.7	1278.7	5	3	Cephalopoda	nn		nn	N	4	36
2021	138	162		Female	2115.4	836.7	1278.7	5	4	Fish	nn		nn	N	4	15.1
2021	138	162		Female	2115.4	836.7	1278.7	5	5	Fish	nn		nn	N	5	14.4
2021	139	164		Female	449.1	183.3	265.8	3	1	Fish	nn		nn	N	3	57
2021	139	164		Female	449.1	183.3	265.8	3	2	Fish	nn		nn	N	3	28.7
2021	139	164		Female	449.1	183.3	265.8	3	3	Fish	nn		nn	N	3	60.3
2021	139	164		Female	449.1	183.3	265.8	3	4	Fish	nn		nn	N	3	48.7
2021	139	164		Female	449.1	183.3	265.8	3	5	Fish	nn		nn	N	5	9.5
2021	140	106		Female	274.3	198.2	76.1	2	1	Fish	nn		nn	N	4	54.9
2021	141	141		Female	1993.8	518.4	1475.4	5	1	Bird	Spheniscidae		Spheniscidae	N		327.1
2021	141	141		Female	1993.8	518.4	1475.4	5	2	Fish	Macrouridae	Macrourus whitsoni	Macrouridae	Y		617.6	47
2021	141	141		Female	1993.8	518.4	1475.4	5	3	Fish	Macrouridae	Macrourus whitsoni	Macrouridae	Y		249.2	42
2021	142	157		Female	817.9	359.3	458.6	3	1	Fish	Macrouridae	Macrourus whitsoni	Macrouridae	Y	3	374.9
2021	143	112		Female	160	142	18	2	1	Fish	nn		nn	N	5	12.7
2021	144	141		Male	2094.3	292.7	1801.6	5	1	Fish	Macrouridae	Macrourus whitsoni	Macrouridae	N	1	1123.6	53
2021	144	141		Male	2094.3	292.7	1801.6	5	2	Cephalopoda	nn		nn	N	3	477.2
2021	145	95		Female	195.4	117.3	78.1	2	1	Fish	nn		nn	N	5	32
2021	146	116		Male	262.2	262.2	0	1
2021	147	130		Male	649.9	342.6	307.3	3	1	Fish	Macrouridae	Macrourus whitsoni	Macrouridae	N	2	274.6	34
2021	148	155		Female	692.1	451.1	241	2	1	Fish	Macrouridae	Macrourus whitsoni	Macrouridae	N	3	201.3	35
2021	149	122		Male	277.3	249.1	28.2	2	1	Fish	nn		nn	N	5	22.3
2021	150	122		Male	900.5	254.6	645.9	3	1	Fish	Muraenolepididae	Muranolepis orangensis	Muraenolepididae	Y	3	102.1	26
2021	150	122		Male	900.5	254.6	645.9	3	2	Fish	Macrouridae	Macrourus whitsoni	Macrouridae	Y	3	127.6
2021	150	122		Male	900.5	254.6	645.9	3	3	Fish	Macrouridae	Macrourus whitsoni	Macrouridae	Y	3	242.2
